# Supplementary material for: Teeth as an Indicator of the Environmental Exposure of Silesia Province’s Inhabitants in Poland to Metallic Trace Elements
Source: Toxics. 2024 Jan 20;12(1):90. doi: 10.3390/toxics12010090 (PMC10818862; doi:10.3390/toxics12010090)
Supplement: Supplementary file 1 [file toxics-12-00090-s001.zip]

Archive with 1 entries (1 files):
- toxics-2762638-supplementary.pdf
